# Supplementary material for: A protocol for organoids from the gynecomastia patients
Source: Front Bioeng Biotechnol. 2025 Aug 13;13:1593368. doi: 10.3389/fbioe.2025.1593368 (PMC12381642; doi:10.3389/fbioe.2025.1593368)
Supplement: Supplementary file 1 [file Table2.xlsx]

## Sheet: Sheet1
Raw Immunofluorescence Intensity Values for Figure 9B.
Sample	Group	Marker	Field1	Field2	Field3
GYN-1	Organoid	CK18	0.2688	0.2057	0.2358
GYN-1	Organoid	Ki67	0.6113	0.6412	0.5974
GYN-1	Organoid	CK14	0.9807	1.0075	1.0222
GYN-1	Organoid	ER	0.385	0.3964	0.3633
GYN-1	Tissue	CK18	0.2328	0.2589	0.2495
GYN-1	Tissue	Ki67	0.6674	0.6456	0.6902
GYN-1	Tissue	CK14	1.1007	0.8761	1.0248
GYN-1	Tissue	ER	5.5881	5.2783	5.4082
GYN-4	Organoid	CK18	0.3403	0.372	0.3885
GYN-4	Organoid	Ki67	0.773	0.6432	0.6212
GYN-4	Organoid	CK14	1.4195	1.3184	1.393
GYN-4	Organoid	ER	0.1133	0.1154	0.1129
GYN-4	Tissue	CK18	0.3634	0.3254	0.3061
GYN-4	Tissue	Ki67	0.7364	0.5936	0.5662
GYN-4	Tissue	CK14	1.3686	1.4734	1.3686
GYN-4	Tissue	ER	2.7509	2.6181	2.5975
