# Supplementary material for: A protocol for organoids from the gynecomastia patients
Source: Front Bioeng Biotechnol. 2025 Aug 13;13:1593368. doi: 10.3389/fbioe.2025.1593368 (PMC12381642; doi:10.3389/fbioe.2025.1593368)
Supplement: Supplementary file 2 [file Table3.xlsx]

## Sheet: Sheet1
Raw qPCR Ct values and 2^-ΔΔCt calculations for marker gene expression analysis
Patient	Type	Gene	Ct(Target)	Ct(GAPDH)	ΔCt	ΔΔCt	2^-ΔΔCt
GTN-1	Tissue	KRT14	26.5	20	6.5	0	1
GTN-1	Organoid	KRT14	26.44	20	6.44	-0.06	1.04
GTN-1	Tissue	MKI67	27.2	20	7.2	0	1
GTN-1	Organoid	MKI67	27.27	20	7.27	0.07	0.95
GYN-1	Tissue	ESR1	28	20	8	0	1
GYN-1	Organoid	ESR1	28.07	20	8.07	0.07	0.95
GYN-4	Tissue	KRT14	26.3	20.1	6.2	0	1
GYN-4	Organoid	KRT14	26.33	20.1	6.23	0.03	0.98
GYN-4	Tissue	MKI67	27	20.1	6.9	0	1
GYN-4	Organoid	MKI67	26.9	20.1	6.8	-0.1	1.07
GYN-4	Tissue	ESR1	28.3	20.1	8.2	0	1
GYN-4	Organoid	ESR1	28.25	20.1	8.15	-0.05	1.03
