# Supplementary material for: A protocol for organoids from the gynecomastia patients
Source: Front Bioeng Biotechnol. 2025 Aug 13;13:1593368. doi: 10.3389/fbioe.2025.1593368 (PMC12381642; doi:10.3389/fbioe.2025.1593368)
Supplement: Supplementary file 4 [file Table4.xlsx]

## Sheet: Sheet1
Table 2. Summary of organoid culture success and marker expression profiles across six gynecomastia patients.
Patient ID	Subtype	Organoid Established	CK18	CK14	Ki67	ERa
GYN-1	Physiological	Yes	+	+	+	±
GYN-2	Idiopathic	Yes	+	+	+	±
GYN-3	Idiopathic	Yes	+	+	+	±
GYN-4	Hormone-related	Yes	+	+	+	±
GYN-5	Hormone-related	Yes	+	+	+	±
GYN-6	Hormone-related	Yes	+	+	+	±
